# Supplementary material for: Ordered Macro–Microporous ZIF-8 Decorated with Nanoparticles for Highly Sensitive Detection of Auramine O in Tropical Fruits
Source: Nanomaterials (Basel). 2026 Mar 25;16(7):398. doi: 10.3390/nano16070398 (PMC13074856; doi:10.3390/nano16070398)
Supplement: Supplementary file 1 [file nanomaterials-16-00398-s001.zip]

Archive with 1 entries (1 files):
- nanomaterials-4197970-supplementary.pdf
